# Supplementary material for: A National French Consensus on Gene List for the Diagnosis of Charcot–Marie–Tooth Disease and Related Disorders Using Next-Generation Sequencing
Source: Genes (Basel). 2022 Feb 9;13(2):318. doi: 10.3390/genes13020318 (PMC8871532; doi:10.3390/genes13020318)
Supplement: Supplementary file 1 [file genes-13-00318-s001.zip]

Archive with 1 entries (1 files):
- genes-1565631-SI.pdf
